# Supplementary material for: Association of Polymorphisms of IL-6 Pathway Genes (IL6, IL6R and IL6ST) with COVID-19 Severity in an Amazonian Population
Source: Viruses. 2023 May 19;15(5):1197. doi: 10.3390/v15051197 (PMC10220739; doi:10.3390/v15051197)
Supplement: Supplementary file 1 [file viruses-15-01197-s001.zip]

Archive with 1 entries (1 files):
- viruses-2344430-supplementary.pdf
